# Supplementary material for: Role of SALL4 in HER2+ Breast Cancer Progression: Regulating PI3K/AKT Pathway
Source: Int J Mol Sci. 2022 Oct 31;23(21):13292. doi: 10.3390/ijms232113292 (PMC9655635; doi:10.3390/ijms232113292)
Supplement: Supplementary file 1 [file ijms-23-13292-s001.zip]

Archive with 1 entries (1 files):
- ijms-1964532-supplementary.pdf
